# Supplementary material for: Heparin Protects Severe Acute Pancreatitis by Inhibiting HMGB-1 Active Secretion from Macrophages
Source: Polymers (Basel). 2022 Jun 17;14(12):2470. doi: 10.3390/polym14122470 (PMC9227308; doi:10.3390/polym14122470)
Supplement: Supplementary file 1 [file polymers-14-02470-s001.zip]

Archive with 1 entries (1 files):
- polymers-1739286-supplementary.pdf
